# Supplementary material for: Carriage of Haemophilus influenzae in the Pre- and Post-Hib Vaccine Eras Revisited: A Systematic Review and Meta-Analysis
Source: Vaccines (Basel). 2026 Jun 20;14(6):542. doi: 10.3390/vaccines14060542 (PMC13308107; doi:10.3390/vaccines14060542)
Supplement: Supplementary file 1 [file vaccines-14-00542-s001.zip]

Archive with 7 entries (7 files):
- Excluded_References_N43.pdf
- PRISMA_2020_abstract_checklist.pdf
- PRISMA_2020_checklist.pdf
- Supplementary Figure S1.pdf
- Supplementary Figure S2.pdf
- Supplementary Figure S3.pdf
- Supplementary Table S1.pdf
